# Supplementary material for: Optimising targets for tsetse control: Taking a fly’s-eye-view to improve the colour of synthetic fabrics
Source: PLoS Negl Trop Dis. 2019 Dec 12;13(12):e0007905. doi: 10.1371/journal.pntd.0007905 (PMC6907749; doi:10.1371/journal.pntd.0007905)
Supplement: S1 Dataset — (XLSX) [file pntd.0007905.s002.xlsx]

## Sheet: EXPT 1
Date	Square	Day	Site	Target type	Total catch of male G. m. morsitans	Total catch of female G. m. morsitans	Total catch of male G. pallidipes	Total catch of female G. pallidipes	Total catch of biting muscoids	Total catch of non-biting muscoids	Centre panel catch of male G. m. morsitans	Centre panel catch of female G. m. morsitans	Centre panel of male G. pallidipes	Centre panel of female G. pallidipes	Centre panel catch of biting muscoids	Centre panel catch of non-biting muscoids
2016-04-15	1	1	3	Black	8	10	5	5	5	43	4	3	2	1	2	9
2016-04-16	1	2	1	Black	7	10	6	7	8	24	2	2	4	1	5	5
2016-04-17	1	3	2	Black	2	7	6	7	7	23	2	1	3	1	2	8
2016-05-18	2	4	1	Black	1	0	0	1	2	1	0	0	0	0	0	1
2016-05-19	2	5	2	Black	1	0	0	6	9	2	0	0	0	0	5	1
2016-05-20	2	6	3	Black	0	0	1	2	7	1	0	0	0	0	1	0
2016-05-21	3	7	2	Black	1	1	0	3	3	3	0	0	0	1	0	0
2016-05-22	3	8	3	Black	1	1	2	2	4	2	0	1	1	0	2	0
2016-05-23	3	9	1	Black	2	2	0	2	2	2	1	1	0	0	1	0
2016-05-24	4	10	3	Black	5	1	4	0	6	2	0	0	0	0	2	1
2016-05-25	4	11	2	Black	3	0	2	3	0	3	0	0	2	0	0	1
2016-05-26	4	12	1	Black	3	1	5	4	2	7	0	0	0	0	1	2
2016-06-11	5	13	2	Black	1	7	1	4	1	2	0	2	1	1	0	0
2016-06-12	5	14	3	Black	0	2	1	0	3	2	0	1	0	0	1	0
2016-06-13	5	15	1	Black	0	2	1	0	1	2	0	1	0	0	0	0
2016-06-14	6	16	2	Black	1	0	0	1	1	1	0	0	0	0	1	1
2016-06-15	6	17	1	Black	3	7	3	1	0	9	1	0	0	1	0	2
2016-06-16	6	18	3	Black	3	2	3	5	2	10	0	0	2	2	0	1
2016-06-17	7	19	3	Black	2	3	0	0	3	7	0	1	0	0	1	2
2016-06-18	7	20	2	Black	3	2	0	0	7	10	2	0	0	0	4	5
2016-06-19	7	21	1	Black	4	2	2	2	4	5	1	0	2	1	1	2
2016-06-20	8	22	1	Black	1	3	6	7	4	10	1	0	2	3	0	4
2016-06-21	8	23	2	Black	1	1	2	0	2	7	0	0	1	0	0	2
2016-06-22	8	24	3	Black	0	1	1	0	9	6	0	0	0	0	3	0
2016-06-23	9	25	2	Black	1	1	0	0	2	6	0	0	0	0	0	0
2016-06-24	9	26	3	Black	0	0	0	0	5	12	0	0	0	0	3	2
2016-06-25	9	27	1	Black	1	4	0	2	3	15	0	1	0	0	1	5
2016-07-12	10	28	3	Black	1	2	0	0	0	12	0	1	0	0	0	2
2016-07-13	10	29	2	Black	1	0	1	2	2	19	1	0	0	0	0	4
2016-07-14	10	30	1	Black	2	1	1	0	0	20	1	0	1	0	0	4
2016-07-15	11	31	2	Black	0	3	1	1	1	30	0	1	0	0	1	10
2016-07-17	11	32	3	Black	5	6	0	2	1	31	0	0	0	0	1	9
2016-07-18	11	33	1	Black	1	3	2	2	1	11	1	0	0	0	0	1
2016-07-19	12	34	2	Black	1	2	0	1	0	20	1	0	0	0	0	6
2016-07-20	12	35	1	Black	6	3	0	6	4	11	1	0	0	1	3	1
2016-07-21	12	36	3	Black	2	4	0	1	0	17	1	2	0	0	0	3
2016-07-22	13	37	3	Black	5	1	1	3	0	26	3	0	0	0	0	3
2016-07-23	13	38	2	Black	1	4	2	4	0	17	0	1	0	0	0	4
2016-07-24	13	39	1	Black	2	12	1	10	0	17	1	1	1	2	0	3
2016-07-25	14	40	1	Black	5	5	5	16	0	17	3	0	1	0	0	4
2016-07-26	14	41	2	Black	4	7	0	4	0	25	0	1	0	1	0	5
2016-07-27	14	42	3	Black	2	20	1	12	0	41	1	2	0	1	0	3
2016-08-11	15	43	2	Black	3	3	4	12	1	15	1	1	2	2	0	0
2016-08-12	15	44	3	Black	1	5	5	14	4	21	0	2	0	1	1	4
2016-08-13	15	45	1	Black	0	3	5	12	2	5	0	0	1	1	0	1
2016-08-14	16	46	3	Black	3	11	2	16	5	16	1	1	2	1	1	1
2016-08-15	16	47	2	Black	5	6	2	18	0	5	1	1	0	4	0	0
2016-08-16	16	48	1	Black	1	7	1	13	0	7	0	0	1	3	0	0
2016-08-17	17	49	2	Black	3	7	3	20	1	10	0	0	0	3	0	4
2016-08-18	17	50	3	Black	1	1	2	7	0	12	1	1	0	0	0	0
2016-08-19	17	51	1	Black	6	16	8	57	0	9	1	1	3	1	0	0
2016-08-20	18	52	2	Black	0	8	3	15	0	7	0	2	0	2	0	2
2016-08-21	18	53	1	Black	10	11	8	27	2	7	1	2	1	2	0	1
2016-08-22	18	54	3	Black	0	3	1	3	0	1	0	0	0	1	0	0
2016-08-23	19	55	3	Black	2	9	3	13	1	14	1	0	1	0	0	2
2016-08-24	19	56	2	Black	1	2	5	18	2	17	0	0	1	4	0	2
2016-08-25	19	57	1	Black	2	7	12	27	1	11	0	1	0	1	0	0
2016-09-12	20	58	1	Black	4	7	7	34	0	6	0	1	0	2	0	2
2016-09-13	20	59	2	Black	0	9	4	46	0	12	0	1	0	1	0	0
2016-09-14	20	60	3	Black	1	8	1	17	1	14	0	0	0	0	0	3
2016-09-15	21	61	2	Black	0	11	2	25	1	13	0	3	0	1	0	1
2016-09-16	21	62	3	Black	0	1	0	2	0	8	0	0	0	0	0	1
2016-09-17	21	63	1	Black	2	5	1	8	0	22	1	0	0	0	0	4
2016-09-18	22	64	3	Black	0	1	0	15	0	17	0	0	0	1	0	0
2016-09-19	22	65	2	Black	6	24	3	46	0	25	4	0	0	1	0	0
2016-09-20	22	66	1	Black	2	18	5	27	1	14	1	0	0	0	0	1
2016-09-21	23	67	2	Black	2	14	6	38	0	14	0	1	1	3	0	1
2016-09-22	23	68	3	Black	0	3	1	15	0	17	0	0	0	1	0	1
2016-09-23	23	69	1	Black	0	4	3	7	0	15	0	1	0	1	0	2
2016-09-24	24	70	2	Black	1	7	3	32	0	15	0	1	0	1	0	3
2016-09-25	24	71	1	Black	0	6	3	16	0	18	0	0	0	1	0	1
2016-09-26	24	72	3	Black	0	0	3	5	0	15	0	0	0	0	0	3
2016-10-11	25	73	3	Black	0	0	3	18	0	15	0	0	2	1	0	1
2016-10-12	25	74	2	Black	0	0	1	11	0	29	0	0	0	2	0	2
2016-10-13	25	75	1	Black	0	1	2	19	0	13	0	0	0	0	0	2
2016-10-14	26	76	1	Black	0	1	2	9	1	10	0	0	0	0	0	1
2016-10-15	26	77	2	Black	0	1	3	13	0	17	0	0	2	0	0	3
2016-10-16	26	78	3	Black	0	1	2	12	0	14	0	0	1	0	0	1
2016-10-17	27	79	2	Black	0	1	0	2	1	7	0	0	0	0	0	1
2016-10-18	27	80	3	Black	0	1	2	10	3	12	0	0	1	1	0	0
2016-10-19	27	81	1	Black	1	2	1	8	1	2	1	0	0	1	0	0
2016-10-20	28	82	3	Black	0	2	1	6	0	8	0	0	0	0	0	1
2016-10-21	28	83	2	Black	0	0	2	6	0	3	0	0	0	1	0	0
2016-10-22	28	84	1	Black	0	0	0	3	0	4	0	0	0	0	0	0
2016-10-23	29	85	2	Black	0	0	0	1	0	2	0	0	0	1	0	0
2016-10-24	29	86	3	Black	0	0	3	4	0	6	0	0	0	0	0	1
2016-10-25	29	87	1	Black	0	0	0	2	0	2	0	0	0	1	0	0
2016-04-15	1	1	2	Vestergaard'	1	4	5	10	8	33	0	0	0	1	2	4
2016-04-16	1	2	3	Vestergaard'	3	7	0	0	28	28	0	0	0	0	5	2
2016-04-17	1	3	1	Vestergaard'	1	6	1	6	6	30	0	1	0	1	1	1
2016-05-18	2	4	3	Vestergaard'	3	1	3	4	2	2	0	0	0	1	0	1
2016-05-19	2	5	1	Vestergaard'	1	0	1	2	9	0	1	0	1	2	6	0
2016-05-20	2	6	2	Vestergaard'	1	0	0	4	7	0	0	0	0	0	3	0
2016-05-21	3	7	3	Vestergaard'	0	0	0	0	2	6	0	0	0	0	0	1
2016-05-22	3	8	1	Vestergaard'	2	0	1	2	6	2	1	0	0	0	0	0
2016-05-23	3	9	2	Vestergaard'	0	0	1	3	1	1	0	0	0	0	1	1
2016-05-24	4	10	1	Vestergaard'	4	1	1	3	3	5	0	0	0	0	2	0
2016-05-25	4	11	3	Vestergaard'	6	3	1	1	5	2	1	0	0	0	1	0
2016-05-26	4	12	2	Vestergaard'	2	2	0	6	3	7	2	1	0	3	1	4
2016-06-11	5	13	1	Vestergaard'	6	2	2	4	2	4	0	0	0	0	1	1
2016-06-12	5	14	2	Vestergaard'	2	1	0	1	4	3	1	0	0	0	0	0
2016-06-13	5	15	3	Vestergaard'	0	0	1	0	0	17	0	0	0	0	0	5
2016-06-14	6	16	1	Vestergaard'	5	1	1	1	3	5	0	0	0	0	0	2
2016-06-15	6	17	3	Vestergaard'	1	2	2	4	1	7	0	0	0	1	0	0
2016-06-16	6	18	2	Vestergaard'	4	4	0	2	2	2	1	0	0	0	0	0
2016-06-17	7	19	2	Vestergaard'	2	4	0	1	4	0	1	1	0	0	0	0
2016-06-18	7	20	1	Vestergaard'	4	6	0	2	3	7	1	0	0	0	0	2
2016-06-19	7	21	3	Vestergaard'	5	4	0	2	4	9	0	0	0	0	0	1
2016-06-20	8	22	3	Vestergaard'	0	2	0	2	0	12	0	0	0	1	0	1
2016-06-21	8	23	1	Vestergaard'	1	4	2	3	1	24	0	2	0	0	0	0
2016-06-22	8	24	2	Vestergaard'	1	1	0	0	3	8	0	0	0	0	0	0
2016-06-23	9	25	3	Vestergaard'	0	0	0	0	2	17	0	0	0	0	1	2
2016-06-24	9	26	1	Vestergaard'	1	2	0	0	3	14	0	0	0	0	2	2
2016-06-25	9	27	2	Vestergaard'	0	0	0	0	1	4	0	0	0	0	0	2
2016-07-12	10	28	1	Vestergaard'	2	2	2	2	2	13	1	0	0	0	0	2
2016-07-13	10	29	3	Vestergaard'	0	0	2	1	5	40	0	0	0	0	1	2
2016-07-14	10	30	2	Vestergaard'	1	0	0	0	4	45	0	0	0	0	1	8
2016-07-15	11	31	1	Vestergaard'	1	1	0	3	2	33	0	0	0	1	0	1
2016-07-17	11	32	2	Vestergaard'	6	1	2	1	6	51	1	0	0	0	0	6
2016-07-18	11	33	3	Vestergaard'	4	7	0	0	0	13	0	2	0	0	0	1
2016-07-19	12	34	1	Vestergaard'	2	1	1	1	0	28	1	0	0	0	0	3
2016-07-20	12	35	3	Vestergaard'	2	2	0	6	0	35	0	0	0	1	0	2
2016-07-21	12	36	2	Vestergaard'	1	1	0	3	0	15	0	0	0	0	0	2
2016-07-22	13	37	2	Vestergaard'	0	2	1	3	0	13	0	0	0	0	0	2
2016-07-23	13	38	1	Vestergaard'	3	9	1	9	2	30	0	0	0	1	0	1
2016-07-24	13	39	3	Vestergaard'	6	13	0	1	0	22	0	0	0	0	0	1
2016-07-25	14	40	3	Vestergaard'	1	9	1	4	0	37	0	1	0	0	0	1
2016-07-26	14	41	1	Vestergaard'	2	15	1	3	0	21	1	0	0	0	0	3
2016-07-27	14	42	2	Vestergaard'	1	6	4	14	0	25	1	1	0	0	0	3
2016-08-11	15	43	3	Vestergaard'	0	15	2	20	2	11	0	1	0	0	1	2
2016-08-12	15	44	1	Vestergaard'	0	13	9	8	3	2	0	1	0	1	0	1
2016-08-13	15	45	2	Vestergaard'	3	4	1	15	2	8	0	0	0	0	2	1
2016-08-14	16	46	1	Vestergaard'	8	13	5	30	2	8	0	0	1	1	0	0
2016-08-15	16	47	3	Vestergaard'	2	7	6	17	0	19	0	0	0	2	0	0
2016-08-16	16	48	2	Vestergaard'	1	3	2	19	0	11	1	0	0	1	0	3
2016-08-17	17	49	1	Vestergaard'	5	12	8	15	0	6	2	2	0	2	0	0
2016-08-18	17	50	2	Vestergaard'	0	2	3	12	0	11	0	0	0	1	0	0
2016-08-19	17	51	3	Vestergaard'	1	2	2	7	0	18	0	0	0	1	0	2
2016-08-20	18	52	1	Vestergaard'	10	21	20	57	0	4	5	6	5	9	0	0
2016-08-21	18	53	3	Vestergaard'	0	11	4	23	0	2	0	1	0	0	0	1
2016-08-22	18	54	2	Vestergaard'	0	6	0	10	0	5	0	1	0	0	0	0
2016-08-23	19	55	2	Vestergaard'	3	4	5	28	1	9	0	0	0	1	0	1
2016-08-24	19	56	1	Vestergaard'	2	4	12	20	0	10	0	1	1	2	0	1
2016-08-25	19	57	3	Vestergaard'	1	5	0	11	1	6	1	0	0	2	0	2
2016-09-12	20	58	3	Vestergaard'	2	2	1	18	1	17	1	0	0	0	0	0
2016-09-13	20	59	1	Vestergaard'	1	11	4	36	1	5	0	0	0	0	1	0
2016-09-14	20	60	2	Vestergaard'	0	5	2	22	1	8	0	0	0	0	0	0
2016-09-15	21	61	3	Vestergaard'	1	7	0	19	1	15	0	0	0	3	0	1
2016-09-16	21	62	1	Vestergaard'	0	6	1	16	0	5	0	1	0	1	0	1
2016-09-17	21	63	2	Vestergaard'	0	1	3	9	0	3	0	0	0	0	0	0
2016-09-18	22	64	1	Vestergaard'	0	7	2	10	1	8	0	1	0	0	0	0
2016-09-19	22	65	3	Vestergaard'	0	12	4	40	2	24	0	2	1	4	0	0
2016-09-20	22	66	2	Vestergaard'	1	8	1	25	0	16	0	0	0	2	0	1
2016-09-21	23	67	1	Vestergaard'	4	24	3	41	0	6	0	1	0	2	0	1
2016-09-22	23	68	2	Vestergaard'	0	6	6	25	0	5	0	0	0	1	0	0
2016-09-23	23	69	3	Vestergaard'	0	5	2	18	0	6	0	0	0	2	0	0
2016-09-24	24	70	1	Vestergaard'	0	2	14	25	0	10	0	1	1	2	0	1
2016-09-25	24	71	3	Vestergaard'	0	3	1	20	0	13	0	0	0	1	0	1
2016-09-26	24	72	2	Vestergaard'	0	5	6	33	0	14	0	0	2	2	0	2
2016-10-11	25	73	2	Vestergaard'	0	1	3	19	0	8	0	0	0	2	0	0
2016-10-12	25	74	1	Vestergaard'	1	0	4	15	0	1	0	0	0	3	0	0
2016-10-13	25	75	3	Vestergaard'	0	1	1	4	0	8	0	0	1	0	0	1
2016-10-14	26	76	3	Vestergaard'	0	0	0	8	0	7	0	0	0	0	0	1
2016-10-15	26	77	1	Vestergaard'	0	1	1	15	0	4	0	0	1	1	0	0
2016-10-16	26	78	2	Vestergaard'	0	1	4	10	0	8	0	0	0	0	0	1
2016-10-17	27	79	3	Vestergaard'	0	0	0	3	0	2	0	0	0	1	0	0
2016-10-18	27	80	1	Vestergaard'	1	0	3	9	0	4	0	0	0	1	0	0
2016-10-19	27	81	2	Vestergaard'	1	1	0	9	1	7	0	0	0	0	0	1
2016-10-20	28	82	1	Vestergaard'	0	2	3	9	0	1	0	0	1	1	0	0
2016-10-21	28	83	3	Vestergaard'	0	0	1	2	0	3	0	0	0	0	0	0
2016-10-22	28	84	2	Vestergaard'	0	1	0	2	0	6	0	0	0	0	0	0
2016-10-23	29	85	1	Vestergaard'	0	0	4	1	0	3	0	0	0	1	0	0
2016-10-24	29	86	2	Vestergaard'	0	0	1	3	0	5	0	0	0	0	0	0
2016-10-25	29	87	3	Vestergaard'	0	0	1	0	0	4	0	0	1	0	0	0
2016-04-15	1	1	1	Zimbabwe	3	9	0	7	2	22	2	4	0	3	1	14
2016-04-16	1	2	2	Zimbabwe	5	3	0	4	1	19	1	0	0	3	0	14
2016-04-17	1	3	3	Zimbabwe	2	5	5	4	3	20	1	3	3	1	1	9
2016-05-18	2	4	2	Zimbabwe	3	1	2	9	4	1	0	0	1	4	2	1
2016-05-19	2	5	3	Zimbabwe	0	0	1	6	10	2	0	0	1	1	1	1
2016-05-20	2	6	1	Zimbabwe	2	1	2	5	5	2	2	1	2	1	0	0
2016-05-21	3	7	1	Zimbabwe	0	0	4	0	5	1	0	0	2	0	2	1
2016-05-22	3	8	2	Zimbabwe	0	0	0	2	4	0	0	0	0	0	4	0
2016-05-23	3	9	3	Zimbabwe	1	2	1	1	4	1	1	2	1	1	1	1
2016-05-24	4	10	2	Zimbabwe	1	1	3	3	5	6	1	1	1	2	3	3
2016-05-25	4	11	1	Zimbabwe	1	1	1	2	0	1	1	1	1	2	0	0
2016-05-26	4	12	3	Zimbabwe	2	3	0	1	1	12	1	1	0	0	0	3
2016-06-11	5	13	3	Zimbabwe	1	1	2	1	0	1	0	0	0	0	0	0
2016-06-12	5	14	1	Zimbabwe	1	5	0	1	0	0	1	4	0	0	0	0
2016-06-13	5	15	2	Zimbabwe	0	0	0	0	1	10	0	0	0	0	0	7
2016-06-14	6	16	3	Zimbabwe	1	1	0	1	2	0	1	0	0	0	2	0
2016-06-15	6	17	2	Zimbabwe	1	2	0	1	0	1	1	1	0	1	0	1
2016-06-16	6	18	1	Zimbabwe	8	7	1	3	2	6	8	6	1	3	1	5
2016-06-17	7	19	1	Zimbabwe	3	4	1	4	1	6	3	3	1	3	0	4
2016-06-18	7	20	3	Zimbabwe	0	2	1	1	2	3	0	1	1	1	1	3
2016-06-19	7	21	2	Zimbabwe	2	2	2	2	1	0	2	2	2	0	0	0
2016-06-20	8	22	2	Zimbabwe	1	3	2	2	1	2	0	3	2	1	0	1
2016-06-21	8	23	3	Zimbabwe	1	3	0	1	0	0	1	3	0	0	0	0
2016-06-22	8	24	1	Zimbabwe	3	3	1	3	1	1	2	2	1	2	1	1
2016-06-23	9	25	1	Zimbabwe	2	0	1	1	0	3	2	0	1	1	0	3
2016-06-24	9	26	2	Zimbabwe	1	0	0	0	1	6	1	0	0	0	1	3
2016-06-25	9	27	3	Zimbabwe	0	0	0	0	1	4	0	0	0	0	0	2
2016-07-12	10	28	2	Zimbabwe	0	0	0	2	0	6	0	0	0	2	0	6
2016-07-13	10	29	1	Zimbabwe	0	0	3	2	1	8	0	0	1	2	1	8
2016-07-14	10	30	3	Zimbabwe	1	1	1	1	2	27	1	1	0	1	1	17
2016-07-15	11	31	3	Zimbabwe	8	4	0	1	3	16	5	4	0	1	2	13
2016-07-17	11	32	1	Zimbabwe	3	1	2	0	0	5	3	0	2	0	0	3
2016-07-18	11	33	2	Zimbabwe	1	3	1	1	2	8	1	0	1	0	2	6
2016-07-19	12	34	3	Zimbabwe	0	1	0	2	0	12	0	1	0	1	0	4
2016-07-20	12	35	2	Zimbabwe	0	1	0	2	0	18	0	0	0	2	0	13
2016-07-21	12	36	1	Zimbabwe	2	4	5	10	0	2	2	4	4	9	0	2
2016-07-22	13	37	1	Zimbabwe	4	5	4	9	0	7	2	5	4	7	0	6
2016-07-23	13	38	3	Zimbabwe	2	7	3	7	0	8	1	4	1	3	0	5
2016-07-24	13	39	2	Zimbabwe	2	7	0	8	0	2	2	4	0	3	0	1
2016-07-25	14	40	2	Zimbabwe	4	2	4	7	0	15	4	1	3	4	0	11
2016-07-26	14	41	3	Zimbabwe	1	1	0	11	0	9	1	1	0	7	0	4
2016-07-27	14	42	1	Zimbabwe	1	5	3	15	0	3	1	5	2	11	0	2
2016-08-11	15	43	1	Zimbabwe	2	2	10	19	0	3	2	1	4	12	0	2
2016-08-12	15	44	2	Zimbabwe	2	6	5	15	0	0	1	6	4	7	0	0
2016-08-13	15	45	3	Zimbabwe	3	8	3	12	0	2	3	6	2	2	0	1
2016-08-14	16	46	2	Zimbabwe	1	14	3	14	0	3	0	6	0	7	0	1
2016-08-15	16	47	1	Zimbabwe	2	6	11	59	0	1	1	5	5	29	0	1
2016-08-16	16	48	3	Zimbabwe	0	3	0	7	0	5	0	2	0	4	0	3
2016-08-17	17	49	3	Zimbabwe	1	10	2	25	0	4	1	7	1	13	0	0
2016-08-18	17	50	1	Zimbabwe	2	3	6	20	0	4	1	2	2	9	0	1
2016-08-19	17	51	2	Zimbabwe	1	6	4	28	0	7	1	6	3	14	0	5
2016-08-20	18	52	3	Zimbabwe	2	8	3	14	1	3	1	5	1	6	0	1
2016-08-21	18	53	2	Zimbabwe	1	6	3	45	0	2	0	4	2	23	0	1
2016-08-22	18	54	1	Zimbabwe	2	2	2	35	0	0	2	1	1	11	0	0
2016-08-23	19	55	1	Zimbabwe	1	2	6	33	0	0	1	0	3	14	0	0
2016-08-24	19	56	3	Zimbabwe	3	3	3	13	2	7	3	3	1	3	0	2
2016-08-25	19	57	2	Zimbabwe	1	8	6	27	1	3	1	7	3	10	0	2
2016-09-12	20	58	2	Zimbabwe	1	2	1	24	0	2	1	2	1	8	0	0
2016-09-13	20	59	3	Zimbabwe	0	2	1	15	0	5	0	2	1	3	0	2
2016-09-14	20	60	1	Zimbabwe	3	7	4	32	0	2	2	4	1	6	0	2
2016-09-15	21	61	1	Zimbabwe	2	2	4	30	0	0	2	2	3	10	0	0
2016-09-16	21	62	2	Zimbabwe	0	0	2	16	0	1	0	0	0	7	0	1
2016-09-17	21	63	3	Zimbabwe	1	0	1	14	0	2	1	0	0	7	0	1
2016-09-18	22	64	2	Zimbabwe	1	7	3	18	0	0	1	0	0	10	0	0
2016-09-19	22	65	1	Zimbabwe	3	14	8	45	0	2	3	10	2	17	0	0
2016-09-20	22	66	3	Zimbabwe	0	5	1	19	0	6	0	3	1	8	0	1
2016-09-21	23	67	3	Zimbabwe	1	6	5	18	1	3	1	6	1	7	1	2
2016-09-22	23	68	1	Zimbabwe	2	4	7	22	0	1	1	4	2	6	0	1
2016-09-23	23	69	2	Zimbabwe	0	2	2	11	0	1	0	1	2	6	0	1
2016-09-24	24	70	3	Zimbabwe	0	2	5	20	0	2	0	1	5	7	0	1
2016-09-25	24	71	2	Zimbabwe	0	3	4	18	0	3	0	1	4	10	0	2
2016-09-26	24	72	1	Zimbabwe	1	1	4	13	0	5	1	1	0	4	0	3
2016-10-11	25	73	1	Zimbabwe	0	0	7	20	0	0	0	0	4	11	0	0
2016-10-12	25	74	3	Zimbabwe	0	0	0	5	0	2	0	0	0	2	0	2
2016-10-13	25	75	2	Zimbabwe	0	2	4	15	1	0	0	2	2	6	1	0
2016-10-14	26	76	2	Zimbabwe	0	1	2	9	0	2	0	0	0	2	0	2
2016-10-15	26	77	3	Zimbabwe	0	0	2	4	2	1	0	0	1	1	0	0
2016-10-16	26	78	1	Zimbabwe	0	1	0	11	0	1	0	1	0	6	0	1
2016-10-17	27	79	1	Zimbabwe	0	0	0	2	0	0	0	0	0	0	0	0
2016-10-18	27	80	2	Zimbabwe	0	0	2	4	0	5	0	0	0	2	0	2
2016-10-19	27	81	3	Zimbabwe	0	1	0	6	0	2	0	0	0	0	0	0
2016-10-20	28	82	2	Zimbabwe	1	1	1	8	0	2	1	1	1	1	0	0
2016-10-21	28	83	1	Zimbabwe	0	0	1	4	0	0	0	0	1	3	0	0
2016-10-22	28	84	3	Zimbabwe	0	0	1	2	0	4	0	0	0	0	0	1
2016-10-23	29	85	3	Zimbabwe	0	0	0	0	0	0	0	0	0	0	0	0
2016-10-24	29	86	1	Zimbabwe	0	0	0	2	0	1	0	0	0	1	0	0
2016-10-25	29	87	2	Zimbabwe	0	1	0	0	0	1	0	1	0	0	0	0

## Sheet: EXPT 2
Date	Square	Day	Location	Site	Target type	Total catch of male G. m. morsitans	Total catch of female G. m. morsitans	Total catch of male G. pallidipes	Total catch of female G. pallidipes	Total catch of biting muscoids	Total catch of non-biting muscoids	Centre panel catch of male G. m. morsitans	Centre panel catch of female G. m. morsitans	Centre panel of male G. pallidipes	Centre panel of female G. pallidipes	Centre panel catch of biting muscoids	Centre panel catch of non-biting muscoids
2017-09-14	1	1	Kavunga	2	Black	2	9	1	1	11	18	1	1	0	0	2	3
2017-09-15	1	2	Kavunga	3	Black	0	7	1	1	100	11	0	0	0	1	36	1
2017-09-16	1	3	Kavunga	1	Black	5	5	1	4	8	11	1	1	1	1	2	5
2017-09-17	2	4	Kavunga	3	Black	2	4	2	1	12	8	1	0	0	0	7	6
2017-09-18	2	5	Kavunga	2	Black	0	5	0	3	11	6	0	0	0	0	3	2
2017-09-19	2	6	Kavunga	1	Black	0	4	0	0	27	10	0	0	0	0	6	4
2017-09-20	3	7	Kavunga	1	Black	1	5	2	3	16	5	1	0	0	0	5	2
2017-09-21	3	8	Kavunga	2	Black	1	4	0	3	12	9	0	1	0	0	3	0
2017-09-22	3	9	Kavunga	3	Black	1	7	0	2	14	5	1	1	0	0	2	1
2017-09-23	4	10	Kavunga	2	Black	2	2	0	5	11	6	0	0	0	1	3	0
2017-09-24	4	11	Kavunga	3	Black	0	4	1	3	15	6	0	0	0	0	4	0
2017-09-25	4	12	Kavunga	1	Black	1	7	2	2	24	15	0	0	0	1	10	7
2017-10-11	5	13	Kavunga	3	Black	0	0	0	1	8	4	0	0	0	0	2	1
2017-10-13	5	14	Kavunga	2	Black	0	0	2	2	18	5	0	0	0	0	4	0
2017-10-14	5	15	Kavunga	1	Black	1	0	0	1	8	16	1	0	0	1	0	3
2017-10-17	6	16	Kavunga	1	Black	0	0	0	0	13	2	0	0	0	0	0	0
2017-10-18	6	17	Kavunga	2	Black	1	0	0	0	0	3	1	0	0	0	0	1
2017-10-20	6	18	Kavunga	3	Black	0	0	0	0	26	4	0	0	0	0	2	0
2017-11-11	7	19	Kavunga	2	Black	3	6	3	4	5	24	1	2	0	0	0	4
2017-11-13	7	20	Kavunga	3	Black	3	4	0	3	15	43	0	0	0	0	1	8
2017-11-14	7	21	Kavunga	1	Black	1	2	0	1	23	18	0	0	0	0	4	5
2017-11-15	8	22	Kavunga	3	Black	3	8	0	0	15	23	0	1	0	0	0	2
2017-11-16	8	23	Kavunga	2	Black	1	1	1	4	12	45	1	0	1	1	4	4
2017-11-17	8	24	Kavunga	1	Black	4	9	1	12	15	30	1	0	0	1	0	4
2017-11-18	9	25	Kavunga	1	Black	1	9	2	20	21	65	1	2	0	3	0	15
2017-11-19	9	26	Kavunga	2	Black	4	8	0	2	6	23	0	2	0	0	1	2
2017-11-20	9	27	Kavunga	3	Black	0	4	1	4	7	37	0	0	1	0	0	8
2018-05-09	10	28	Station	5	Black	1	5	5	21	4	3	0	0	1	1	0	0
2018-05-10	10	29	Station	6	Black	2	5	4	31	0	6	1	0	0	2	0	0
2018-05-11	10	30	Station	4	Black	1	16	10	57	0	13	1	6	2	1	0	1
2018-05-12	11	31	Station	6	Black	4	8	5	33	0	3	1	1	0	0	0	2
2018-05-13	11	32	Station	5	Black	7	22	22	99	0	23	2	4	1	8	0	4
2018-05-14	11	33	Station	4	Black	9	15	12	53	0	13	3	1	1	4	0	0
2018-05-15	12	34	Station	4	Black	1	10	9	51	12	3	0	0	0	5	0	0
2018-05-16	12	35	Station	5	Black	2	2	5	16	3	11	0	0	0	1	0	1
2018-05-17	12	36	Station	6	Black	3	1	2	10	0	22	0	0	0	1	0	3
2018-05-18	13	37	Station	5	Black	2	6	3	6	1	8	0	1	1	0	0	1
2018-05-19	13	38	Station	6	Black	0	7	3	16	0	15	0	1	1	2	0	0
2018-05-20	13	39	Station	4	Black	2	9	2	24	0	3	0	1	0	2	0	0
2018-05-21	14	40	Station	6	Black	3	5	6	17	0	6	1	0	0	0	0	0
2018-05-22	14	41	Station	5	Black	4	6	8	11	0	10	1	1	1	1	0	4
2018-05-23	14	42	Station	4	Black	0	5	11	23	1	5	0	1	0	3	0	0
2018-06-06	15	43	Station	4	Black	0	0	3	9	3	13	0	0	0	0	0	3
2018-06-07	15	44	Station	5	Black	3	0	1	6	1	11	1	0	0	0	1	3
2018-06-08	15	45	Station	6	Black	2	1	4	8	0	6	0	0	1	0	0	2
2018-06-13	16	46	Station	6	Black	5	4	1	6	1	3	0	1	1	1	0	1
2018-06-14	16	47	Station	5	Black	4	6	3	8	5	11	0	0	0	0	0	2
2018-06-15	16	48	Station	4	Black	1	3	10	18	0	10	0	0	2	3	0	0
2018-06-19	17	49	Station	5	Black	10	8	6	22	0	17	4	3	1	0	0	0
2018-06-20	17	50	Station	6	Black	7	10	3	7	0	13	1	0	0	0	0	0
2018-06-21	17	51	Station	4	Black	1	11	6	16	3	14	0	2	1	0	0	2
2017-09-14	1	1	Kavunga	1	Blue	1	5	2	1	113	10	0	0	0	0	7	0
2017-09-15	1	2	Kavunga	2	Blue	1	7	0	4	278	24	0	0	0	0	30	3
2017-09-16	1	3	Kavunga	3	Blue	2	9	0	9	30	17	0	0	0	2	4	2
2017-09-17	2	4	Kavunga	1	Blue	1	4	3	5	24	8	0	0	0	0	2	0
2017-09-18	2	5	Kavunga	3	Blue	0	6	0	4	61	21	0	0	0	0	4	2
2017-09-19	2	6	Kavunga	2	Blue	0	1	2	3	115	20	0	0	0	0	24	0
2017-09-20	3	7	Kavunga	3	Blue	1	1	0	4	37	21	0	0	0	1	10	0
2017-09-21	3	8	Kavunga	1	Blue	1	5	0	3	18	13	1	0	0	0	1	2
2017-09-22	3	9	Kavunga	2	Blue	0	1	0	1	35	5	0	0	0	0	8	0
2017-09-23	4	10	Kavunga	1	Blue	0	0	0	1	18	14	0	0	0	0	4	2
2017-09-24	4	11	Kavunga	2	Blue	1	5	1	1	57	5	0	0	0	0	13	0
2017-09-25	4	12	Kavunga	3	Blue	0	1	0	3	28	10	0	0	0	0	7	0
2017-10-11	5	13	Kavunga	1	Blue	0	0	0	0	21	7	0	0	0	0	7	1
2017-10-13	5	14	Kavunga	3	Blue	0	0	1	0	29	10	0	0	0	0	5	1
2017-10-14	5	15	Kavunga	2	Blue	2	2	1	1	5	5	0	0	0	0	2	0
2017-10-17	6	16	Kavunga	3	Blue	0	0	0	0	17	1	0	0	0	0	2	0
2017-10-18	6	17	Kavunga	1	Blue	0	0	0	0	3	21	0	0	0	0	1	1
2017-10-20	6	18	Kavunga	2	Blue	0	0	0	0	15	3	0	0	0	0	1	1
2017-11-11	7	19	Kavunga	1	Blue	1	5	2	5	42	17	0	0	0	0	8	1
2017-11-13	7	20	Kavunga	2	Blue	3	5	1	3	43	28	0	0	0	0	5	4
2017-11-14	7	21	Kavunga	3	Blue	1	8	3	7	40	68	0	0	1	0	0	1
2017-11-15	8	22	Kavunga	1	Blue	1	6	4	4	18	25	0	0	0	1	2	1
2017-11-16	8	23	Kavunga	3	Blue	3	12	4	2	37	93	0	0	0	0	0	7
2017-11-17	8	24	Kavunga	2	Blue	3	9	2	1	20	59	0	0	0	1	2	4
2017-11-18	9	25	Kavunga	3	Blue	0	14	1	4	23	91	0	2	0	0	0	8
2017-11-19	9	26	Kavunga	1	Blue	1	9	5	8	23	24	0	0	0	1	5	0
2017-11-20	9	27	Kavunga	2	Blue	1	5	2	6	7	31	0	0	0	0	0	3
2018-05-09	10	28	Station	4	Blue	9	21	10	58	0	22	1	1	1	2	0	0
2018-05-10	10	29	Station	5	Blue	7	9	14	92	0	10	0	0	0	7	0	0
2018-05-11	10	30	Station	6	Blue	2	8	4	37	0	7	0	0	1	2	0	0
2018-05-12	11	31	Station	4	Blue	2	2	11	49	0	7	0	0	0	2	0	0
2018-05-13	11	32	Station	6	Blue	2	18	30	94	0	15	0	0	2	8	0	0
2018-05-14	11	33	Station	5	Blue	9	8	12	65	0	21	1	0	0	2	0	3
2018-05-15	12	34	Station	6	Blue	4	19	9	39	0	12	0	0	0	2	0	0
2018-05-16	12	35	Station	4	Blue	2	4	8	31	0	13	1	1	0	2	0	1
2018-05-17	12	36	Station	5	Blue	3	2	9	22	0	12	1	0	0	1	0	0
2018-05-18	13	37	Station	4	Blue	2	3	5	40	0	3	0	1	0	0	0	0
2018-05-19	13	38	Station	5	Blue	0	5	1	25	0	9	0	1	0	2	0	2
2018-05-20	13	39	Station	6	Blue	3	5	5	34	0	2	0	0	0	0	0	0
2018-05-21	14	40	Station	4	Blue	1	10	6	30	1	5	0	1	1	2	0	0
2018-05-22	14	41	Station	6	Blue	3	6	2	18	0	12	0	0	0	2	0	1
2018-05-23	14	42	Station	5	Blue	2	8	6	33	0	4	0	0	0	1	0	2
2018-06-06	15	43	Station	6	Blue	1	0	8	10	0	8	0	0	0	0	0	1
2018-06-07	15	44	Station	4	Blue	0	1	0	9	4	14	0	0	0	0	0	5
2018-06-08	15	45	Station	5	Blue	1	0	2	11	2	8	0	0	0	0	0	0
2018-06-13	16	46	Station	4	Blue	0	0	0	7	1	21	0	0	0	0	0	3
2018-06-14	16	47	Station	6	Blue	2	3	2	4	0	7	0	0	0	1	0	1
2018-06-15	16	48	Station	5	Blue	2	10	8	18	2	9	0	0	0	0	0	0
2018-06-19	17	49	Station	4	Blue	2	7	5	14	1	11	1	1	0	1	0	0
2018-06-20	17	50	Station	5	Blue	3	9	4	10	2	10	0	0	1	0	0	0
2018-06-21	17	51	Station	6	Blue	6	11	8	24	0	7	0	0	1	0	0	0
2017-09-14	1	1	Kavunga	3	Violet	4	18	0	6	44	20	1	0	0	0	9	2
2017-09-15	1	2	Kavunga	1	Violet	1	11	0	3	111	24	1	2	0	0	34	0
2017-09-16	1	3	Kavunga	2	Violet	4	16	2	3	59	11	0	1	1	0	23	0
2017-09-17	2	4	Kavunga	2	Violet	3	2	0	0	51	12	0	1	0	0	15	1
2017-09-18	2	5	Kavunga	1	Violet	2	5	1	4	33	32	0	0	0	0	5	1
2017-09-19	2	6	Kavunga	3	Violet	2	4	0	4	55	23	0	1	0	0	18	0
2017-09-20	3	7	Kavunga	2	Violet	0	3	1	5	14	10	0	0	0	1	6	0
2017-09-21	3	8	Kavunga	3	Violet	1	9	0	9	17	22	0	0	0	1	5	5
2017-09-22	3	9	Kavunga	1	Violet	1	4	0	2	79	11	0	0	0	0	31	1
2017-09-23	4	10	Kavunga	3	Violet	2	0	0	2	15	12	1	0	0	0	7	0
2017-09-24	4	11	Kavunga	1	Violet	1	6	1	1	57	11	0	1	0	1	22	0
2017-09-25	4	12	Kavunga	2	Violet	3	7	2	1	18	20	1	0	0	0	5	1
2017-10-11	5	13	Kavunga	2	Violet	0	0	0	0	12	6	0	0	0	0	0	0
2017-10-13	5	14	Kavunga	1	Violet	2	1	1	0	17	7	1	1	0	0	4	0
2017-10-14	5	15	Kavunga	3	Violet	0	2	1	1	31	4	0	0	0	0	9	0
2017-10-17	6	16	Kavunga	2	Violet	0	0	0	0	19	1	0	0	0	0	3	0
2017-10-18	6	17	Kavunga	3	Violet	1	0	0	0	1	11	0	0	0	0	0	1
2017-10-20	6	18	Kavunga	1	Violet	0	0	0	0	14	2	0	0	0	0	3	1
2017-11-11	7	19	Kavunga	3	Violet	4	4	0	4	6	46	0	0	0	1	0	5
2017-11-13	7	20	Kavunga	1	Violet	6	11	1	4	26	30	0	0	0	0	1	1
2017-11-14	7	21	Kavunga	2	Violet	0	19	1	6	49	38	0	1	0	1	7	5
2017-11-15	8	22	Kavunga	2	Violet	1	3	0	2	11	28	0	0	0	0	1	2
2017-11-16	8	23	Kavunga	1	Violet	2	21	2	10	37	66	0	2	0	1	5	4
2017-11-17	8	24	Kavunga	3	Violet	7	16	4	12	15	41	1	0	0	0	0	0
2017-11-18	9	25	Kavunga	2	Violet	0	11	2	7	52	137	0	0	0	0	3	9
2017-11-19	9	26	Kavunga	3	Violet	3	6	2	9	12	42	2	0	0	2	0	5
2017-11-20	9	27	Kavunga	1	Violet	0	3	0	4	7	27	0	0	0	0	1	2
2018-05-09	10	28	Station	6	Violet	2	11	3	31	0	5	1	0	1	0	0	1
2018-05-10	10	29	Station	4	Violet	4	10	13	79	1	14	1	1	3	5	0	0
2018-05-11	10	30	Station	5	Violet	5	9	8	62	0	6	0	1	2	1	0	0
2018-05-12	11	31	Station	5	Violet	4	17	17	66	0	11	1	1	0	3	0	0
2018-05-13	11	32	Station	4	Violet	3	32	29	104	0	9	1	12	4	5	0	0
2018-05-14	11	33	Station	6	Violet	6	18	13	52	0	22	0	4	0	9	0	1
2018-05-15	12	34	Station	5	Violet	4	8	11	62	2	10	0	0	0	5	0	1
2018-05-16	12	35	Station	6	Violet	1	6	4	19	4	22	0	0	2	1	0	2
2018-05-17	12	36	Station	4	Violet	0	2	5	26	7	38	0	0	2	1	0	3
2018-05-18	13	37	Station	6	Violet	1	10	3	19	0	12	0	0	0	2	0	2
2018-05-19	13	38	Station	4	Violet	2	8	7	33	0	3	1	1	0	1	0	0
2018-05-20	13	39	Station	5	Violet	3	11	5	39	0	10	0	1	2	3	0	0
2018-05-21	14	40	Station	5	Violet	4	8	5	26	0	22	1	1	1	3	0	0
2018-05-22	14	41	Station	4	Violet	0	8	2	30	0	5	0	0	1	2	0	1
2018-05-23	14	42	Station	6	Violet	6	10	2	30	0	16	0	1	0	4	0	1
2018-06-06	15	43	Station	5	Violet	5	1	6	22	1	15	0	0	0	2	0	5
2018-06-07	15	44	Station	6	Violet	0	1	0	10	2	6	0	1	0	0	0	0
2018-06-08	15	45	Station	4	Violet	2	2	6	21	1	23	0	0	2	0	1	3
2018-06-13	16	46	Station	5	Violet	7	7	6	23	0	11	0	1	1	0	0	0
2018-06-14	16	47	Station	4	Violet	0	4	0	15	4	14	0	0	0	1	0	1
2018-06-15	16	48	Station	6	Violet	15	8	8	32	0	7	1	0	2	2	0	0
2018-06-19	17	49	Station	6	Violet	5	9	3	28	0	8	1	0	0	2	0	0
2018-06-20	17	50	Station	4	Violet	2	23	7	13	2	29	0	4	1	1	2	4
2018-06-21	17	51	Station	5	Violet	8	15	12	18	4	22	1	1	1	1	0	0

## Sheet: EXPT 3
Date	Square	Day	Site	Target type	Total catch of male G. m. morsitans	Total catch of female G. m. morsitans	Total catch of male G. pallidipes	Total catch of female G. pallidipes	Total catch of biting muscoids	Total catch of non-biting muscoids	Centre panel catch of male G. m. morsitans	Centre panel catch of female G. m. morsitans	Centre panel of male G. pallidipes	Centre panel of female G. pallidipes	Centre panel catch of biting muscoids	Centre panel catch of non-biting muscoids
2018-06-16	1	1	1	Black	0	9	1	9	3	10	0	1	0	2	0	3
2018-06-17	1	2	2	Black	1	3	1	6	1	7	1	0	0	0	0	0
2018-06-18	1	3	3	Black	3	1	0	3	0	7	1	0	0	0	0	2
2018-07-13	2	4	2	Black	4	1	0	3	1	6	2	0	0	1	0	3
2018-07-15	2	5	3	Black	3	8	3	7	5	13	2	2	0	1	1	6
2018-07-16	2	6	1	Black	5	2	1	1	0	16	2	0	0	0	0	7
2018-07-17	3	7	3	Black	6	4	1	0	2	14	5	1	0	0	0	4
2018-07-18	3	8	2	Black	0	2	0	3	3	5	0	0	0	0	0	2
2018-07-19	3	9	1	Black	5	4	1	5	3	6	2	1	0	1	0	0
2018-07-20	4	10	1	Black	6	3	1	6	3	6	4	1	0	1	0	1
2018-07-21	4	11	2	Black	3	2	0	0	8	13	2	1	0	0	1	0
2018-07-22	4	12	3	Black	2	2	0	3	5	11	1	0	0	0	0	1
2018-07-23	5	13	2	Black	2	7	1	3	4	13	0	3	0	0	2	3
2018-07-25	5	14	3	Black	3	4	1	1	6	6	1	1	1	0	0	2
2018-07-26	5	15	1	Black	0	9	1	3	4	6	0	2	1	1	1	0
2018-08-12	6	16	3	Black	2	10	1	21	0	2	0	2	0	1	0	0
2018-08-16	6	17	2	Black	7	14	6	18	1	2	2	2	1	2	0	1
2018-08-17	6	18	1	Black	2	12	3	12	0	1	0	4	1	0	0	0
2018-08-19	7	19	1	Black	4	10	2	22	2	0	2	0	0	2	0	0
2018-08-20	7	20	2	Black	0	8	0	0	4	3	0	3	0	0	0	1
2018-08-21	7	21	3	Black	2	7	1	8	0	0	0	1	0	0	0	0
2018-06-16	1	1	3	Blue	1	5	9	16	0	10	0	1	1	0	0	0
2018-06-17	1	2	1	Blue	2	1	1	0	2	8	0	0	0	0	2	1
2018-06-18	1	3	2	Blue	2	6	2	3	0	10	0	0	0	1	0	0
2018-07-13	2	4	1	Blue	2	5	1	2	1	4	0	1	0	1	0	0
2018-07-15	2	5	2	Blue	1	2	3	3	4	13	0	0	1	0	0	1
2018-07-16	2	6	3	Blue	3	0	0	0	9	20	0	0	0	0	2	2
2018-07-17	3	7	1	Blue	6	3	1	1	3	8	2	0	0	0	0	0
2018-07-18	3	8	3	Blue	1	0	0	0	3	7	0	0	0	0	0	1
2018-07-19	3	9	2	Blue	1	1	1	1	3	11	0	0	0	0	0	1
2018-07-20	4	10	3	Blue	1	1	2	1	4	15	1	0	0	0	0	1
2018-07-21	4	11	1	Blue	3	2	1	3	4	8	1	0	0	1	0	2
2018-07-22	4	12	2	Blue	1	0	1	0	2	12	1	0	0	0	1	0
2018-07-23	5	13	1	Blue	1	10	0	0	3	4	0	0	0	0	2	0
2018-07-25	5	14	2	Blue	4	9	1	3	6	7	1	0	0	1	0	0
2018-07-26	5	15	3	Blue	5	7	0	8	5	7	2	2	0	0	0	0
2018-08-12	6	16	1	Blue	0	10	3	10	0	4	0	0	0	0	0	0
2018-08-16	6	17	3	Blue	5	15	5	24	1	3	0	0	0	0	0	0
2018-08-17	6	18	2	Blue	4	14	1	12	1	3	2	2	0	0	0	1
2018-08-19	7	19	3	Blue	2	13	2	14	2	2	1	1	0	1	0	0
2018-08-20	7	20	1	Blue	0	14	2	9	3	2	0	0	0	0	0	0
2018-08-21	7	21	2	Blue	2	7	0	11	1	2	0	0	0	0	0	0
2018-06-16	1	1	2	Violet	2	14	5	14	4	15	0	0	0	0	2	1
2018-06-17	1	2	3	Violet	5	11	5	17	0	11	0	0	1	0	0	0
2018-06-18	1	3	1	Violet	2	1	1	4	5	19	0	0	1	0	0	1
2018-07-13	2	4	3	Violet	4	6	0	0	0	8	1	1	0	0	0	0
2018-07-15	2	5	1	Violet	0	7	4	7	5	12	0	1	1	0	0	1
2018-07-16	2	6	2	Violet	1	0	0	0	9	16	0	0	0	0	1	1
2018-07-17	3	7	2	Violet	3	2	0	4	4	10	0	0	0	0	2	1
2018-07-18	3	8	1	Violet	1	2	0	1	7	5	1	0	0	0	0	0
2018-07-19	3	9	3	Violet	3	3	2	4	3	3	0	1	0	0	0	0
2018-07-20	4	10	2	Violet	4	4	0	2	3	10	0	0	0	0	1	1
2018-07-21	4	11	3	Violet	1	4	3	3	7	5	0	0	0	1	0	1
2018-07-22	4	12	1	Violet	7	0	1	2	9	10	0	0	0	0	1	2
2018-07-23	5	13	3	Violet	2	6	1	3	5	8	1	1	1	1	0	1
2018-07-25	5	14	1	Violet	2	15	2	10	3	7	0	3	0	2	1	2
2018-07-26	5	15	2	Violet	5	6	0	10	2	9	1	1	0	2	0	0
2018-08-12	6	16	2	Violet	1	10	5	19	5	2	0	1	1	1	1	0
2018-08-16	6	17	1	Violet	4	28	7	29	2	3	1	3	0	1	1	0
2018-08-17	6	18	3	Violet	6	25	1	28	4	7	1	2	0	1	0	0
2018-08-19	7	19	2	Violet	3	10	3	25	2	1	0	2	0	2	0	0
2018-08-20	7	20	3	Violet	10	17	1	13	2	0	5	4	0	1	0	0
2018-08-21	7	21	1	Violet	2	12	7	17	3	0	1	4	0	1	0	0
